# Supplementary material for: Fast recovery of house infestation with Triatoma brasiliensis after residual insecticide spraying in a semiarid region of Northeastern Brazil
Source: PLoS Negl Trop Dis. 2020 Jul 20;14(7):e0008404. doi: 10.1371/journal.pntd.0008404 (PMC7371158; doi:10.1371/journal.pntd.0008404)
Supplement: S1 Table — (XLSX) [file pntd.0008404.s002.xlsx]

## Sheet: Plan1
S1 Table. Construction material used on houses walls surveyed in the study area in Tauá, Ceará, 2009 to 2015.
Wall type	Before spraying n (%)	6 MPS* n (%)	14 MPS n (%)	20 MPS n (%)	78 MPS n (%)	Median ± standard deviation
Masonry with plaster	164 (65,3)	159 (66,5)	153 (63)	157 (65,1)	168 (70,9)	160,2 ± 5,3
Masonry without plaster	67 (26,7)	67 (28)	70 (28,8)	66 (27,4)	58 (24,5)	65,6 ± 4,0
Plastered clay	10 (4)	6 (2,5)	8 (3,3)	5 (2,1)	1 (0,4)	6 ± 3,0
Untreated clay	10 (4)	7 (3)	12 (5)	13 (5,4)	10 (4,2)	10,4 ± 2,1
Total searched	251 (100)	239 (100)	243 (100)	241 (100)	237 (100)	242,2 ± 4,8
* - Months Post First Spraying. n = absolute number.
