# Supplementary material for: Fast recovery of house infestation with Triatoma brasiliensis after residual insecticide spraying in a semiarid region of Northeastern Brazil
Source: PLoS Negl Trop Dis. 2020 Jul 20;14(7):e0008404. doi: 10.1371/journal.pntd.0008404 (PMC7371158; doi:10.1371/journal.pntd.0008404)
Supplement: S2 Table — (XLSX) [file pntd.0008404.s003.xlsx]

## Sheet: Plan1
S2 Table. Triatoma brasiliensis captured, examined, positive and rate of natural infection by Trypanosoma cruzi according to place and stage of capture, Tauá, Ceará, 2009 to 2015.
Period	CAPTURED (n)									EXAMINED (n)									POSITIVE (n)									RATE OF NATURAL INFECTION (%)
	INTRA			PERI			WILD			INTRA			PERI			WILD			INTRA			PERI			WILD			INTRA			PERI			WILD
	A	N	T	A	N	T	A	N	T	A	N	T	A	N	T	A	N	T	A	N	T	A	N	T	A	N	T	A	N	T	A	N	T	A	N	T
Before spraying	13	38	51	68	250	318	34	129	163	8	31	39	34	123	157	34	129	163	2	1	3	4	19	23	1	1	2	25	3.22581	7.69231	11.7647	15.4472	14.6497	2.94118	0.775194	1.22699
6 MPS*	2	0	2	14	13	27	68	73	141	2	0	2	14	12	26	67	71	138	0	0	0	0	0	0	5	7	12	0	0	0	0	0	0	7.46269	9.85915	8.69565
14 MPS	13	26	39	43	264	307	39	216	255	8	19	27	36	177	213	33	176	209	1	1	2	0	5	5	4	1	5	12.5	5.26316	7.40741	0	2.82486	2.34742	12.1212	0.568182	2.39234
20 MPS	29	18	47	152	288	440	0	0	0	25	14	39	81	162	243	0	0	0	8	4	12	12	3	15	0	0	0	32	28.5714	30.7692	14.8148	1.85185	6.17284	-	-	-
78 MPS	40	20	60	206	431	637	246	272	518	39	16	55	183	209	392	239	230	469	0	1	1	3	2	5	9	4	13	0	6.25	1.81818	1.63934	0.956938	1.27551	3.76569	1.73913	2.77186
Total	97	102	199	483	1246	1729	387	690	1077	82	80	162	348	683	1031	373	606	979	11	7	18	19	29	48	19	13	32	13.4146	8.75	11.1111	5.45977	4.24597	4.65567	5.09383	2.14521	3.26864
* - Months Post First Spraying.
INTRA - Intradomicile
PERI - Peridomicile
A. Adults
N. Nimphs
T. Total
n = absolute number
